# Supplementary material for: Trifluoromethylated Flavonoid-Based Isoxazoles as Antidiabetic and Anti-Obesity Agents: Synthesis, In Vitro α-Amylase Inhibitory Activity, Molecular Docking and Structure–Activity Relationship Analysis
Source: Molecules. 2021 Aug 27;26(17):5214. doi: 10.3390/molecules26175214 (PMC8434401; doi:10.3390/molecules26175214)
Supplement: Supplementary file 1 [file molecules-26-05214-s001.zip]

Archive with 1 entries (1 files):
- molecules-1311610-supplementary.pdf
